# Supplementary material for: Development of Clinical Criteria for Functional Assessment to Predict Primary Nonfunction of High‐Risk Livers Using Normothermic Machine Perfusion
Source: Liver Transpl. 2018 Oct 25;24(10):1453–69. doi: 10.1002/lt.25291 (PMC6659387; doi:10.1002/lt.25291)
Supplement: Supplementary file 1 [file LT-24-1453-s001.xlsx]

## Sheet: Sheet1
	Non-Lactate Clearing (N=6)				Lactate Clearing (N=6)
	Mean (SD); [min, max]				Mean (SD);[min, max]
	Perfusion time = 0	Perfusion time = 2hrs	Perfusion time = 4hrs	Perfusion time = 6hrs	Perfusion time = 0	Perfusion time = 2hrs	Perfusion time = 4hrs	Perfusion time = 6hrs
Lactate (mmol/L)	13.7 (4.1); [7.2, 20.0]	14.6 (5.7); [4.4, 20.0]	13.7 (4.5); [9.2, 20.0]	14.6 (5.7); [6.9, 20.0]	10.5 (3.3); [5.5, 13.9]	3.0 (1.7); [0.6, 5.5]	2.1 (1.1); [0.7, 4.0]	2.1 (1.1); [0.7, 3.1]
Glucose	49.3 (9.7); [37.2, 64.1]	50.5 (9.7); [39.5, 64.5]	40.3 (12.4); [26.2, 60.3]	34.1 (15.2); [15.1, 56.2]	36.4 (18.3); [9.3, 56.6]	41.3 (12.9); [23.3, 59.3]	34.1 (14.8); [14.2, 56.7]	29.6 (20.2); [8.0, 52.4]
Arterial flow (mL/min)	213.8 (238.5); [11.0, 593.0]	316.3 (224.4); [103.0, 631.0]	412.6 (269.7); [98.0, 810.0]	495.2 (330.8); [136.0, 835.0]	155.0 (96.2); [58.0, 313.0]	524.2 (118.8); [426.0, 727.0]	575.2 (43.1); [527.0, 638.0]	621.2 (52.1); [550.0, 682.0]
Arterial flow rate (mL/min/g)	0.1 (0.1); [0.01, 0.5]	0.2 (0.1); [0.1, 0.3]	0.2 (0.1); [0.1, 0.4]	0.3 (0.2); [0.1, 0.5]	0.1 (0.05); [0.03, 0.2]	0.3 (0.1); [0.2, 0.4]	0.3 (0.1); [0.2, 0.4]	0.3 (0.1); [0.3, 0.4]
Arterial resistance	1.3 (1.6); [0.03, 4.2]	0.3 (0.2); [0.1, 0.6]	0.3 (0.3); [0.1, 0.8]	0.2 (0.2); [0.1, 0.6]	0.4 (0.1); [0.2, 0.6]	0.1 (0.04); [0.1, 0.2]	0.1 (0.01); [0.1, 0.1]	0.09 (0.01); [0.08, 0.10]
Arterial pressure (mm/Hg)	48.0 (17.3); [17.0, 68.0]	57.5 (5.7); [49.0, 61.0]	64.4 (11.7); [51.0, 82.0]	64.0 (10.8); [52.0, 80.0]	47.3 (10.4); [35.0, 60.0]	59.0 (16.2); [40.0, 82.0]	54.6 (7.7); [48.0, 66.0]	54.6 (6.4); [48.0, 63.0]
Portal flow(mL/min)	613.3 (177.7); [470.0, 910.0]	962.5 (261.5); [690.0, 1250.0]	1120.0 (70.7); [1030.0, 1210.0]	1158.0 (125.2); [970.0, 1320.0]	458.3 (166.8); [210.0, 630.0]	1176.0 (192.3); [1000.0, 1430.0]	1330.0 (225.1); [1100.0, 1650.0]	1418.0 (320.3); [1070.0, 1920.0]
Portal flow rate (mL/min/g)	0.3 (0.1); [0.2, 0.4]	0.5 (0.1); [0.4, 0.7]	0.6 (0.1); [0.4, 0.7]	0.6 (0.1); [0.4, 0.7]	0.2 (0.1); [0.1, 0.4]	0.6 (0.2); [0.4, 0.9]	0.7 (0.1); [0.5, 0.9]	0.7 (0.3); [0.5, 0.9]
Portal resistance	0.015 (0.003); [0.012, 0.019]	0.010 (0.003); [0.007, 0.013]	0.009 (0.001); [0.008, 0.011]	0.008 (0.001); [0.007, 0.010]	0.02 (0.0001); [0.01, 0.04]	0.008 (0.002); [0.006, 0.010]	0.007 (0.002); [0.005, 0.01]	0.007 (0.001); [0.005, 0.008]
Portal pressure (mm/Hg)	8.8 (1.3); [7.0, 11.0]	8.8 (1.0); [8.0, 10.0]	9.8 (0.8); [9.0, 11.0]	9.4 (0.9); [8.0, 10.0]	7.3 (1.0); [6.0, 10.0)	9.6 (0.9); [8.0, 10.0]	9.4 (1.5); [7.0, 11.0]	9.0 (0.7); [8.0, 10.0]
pH	7.3 (0.5); [6.8, 8.0]	7.3 (0.3); [6.8, 7.8]	7.4 (0.4); [6.9, 7.8]	7.4 (0.2); [7.2, 7.8]	7.2 (0.2); [6.9, 7.5]	7.3 (0.1); [7.2, 7.4]	7.4 (0.1); [7.3, 7.6]	7.4 (0.1); [7.3, 7.6]
HCO3 (mmol/L)	10.7 (7.7); [2.3, 17.4]	9.8 (7.2); [1.7, 20.1]	14.2 (8.6); [5.7, 26.8]	26.4 (10.5); [14.5, 40.7]	7.2 (0.2); [1.4, 10.0]	10.3 (3.5); [6.0, 15.7]	12.1 (4.7); [6.2, 18.7]	16.4 (6.0); [9.2, 22.9]
pCO2 (kPa)	2.4 (1.9); [1.1, 3.7]	2.3 (0.8); [1.6, 3.5]	3.1 (1.5); [1.4, 4.9]	5.4 (1.8); [3.8, 8.5]	1.5 (0.7); [0.6, 2.0]	2.8 (1.8); [1.6, 6.0]	2.5 (1.1); [1.4, 4.3]	3.8 (1.8); [2.3, 6.3]
pO2 (kPa)	33.1(21.3); [14.5, 62.8]	55.5 (29.4); [23.6, 89.0]	56.7 (27.6); [26.4, 82.1]	32.2 (26.6); [10.2, 72.6]	24.3 (12.2); [4.2, 42.6]	15.4 (8.2); [6.6, 27.3]	23.0 (8.3); [7.0, 31.2]	13.7 (4.8); [8.1, 13.4]
Base Excess (mmol/L)	-18.6 (6.2); [-25.5, -13.5]	-15.7 (11.9); [-30.6, 1.0]	-9.8 (12.6); [-24.2, 5.5]	1.8 (12.7); [-12.0, 20.2]	-20.8 (6.6); [-28.4, -12.3]	-13.9 (2.5); [-18.0, 11.8]	-11.0 (4.4); [-17.6, -5.7]	-7.8 (6.1); [-15.0, -2.3]
Na (mmol/L)	106.8 (6.5); [100.9, 114.3]	132.4 (25.7); [93.7, 172.8]	151.3 (16.9); [130.8, 173.1]	158.4 (24.5); [136.6, 196.5]	124.3 (12.0); [113.5, 147.9]	129.5 (6.1); [121.0, 135.8]	131.8 (5.7); [125.0, 138.7]	137.6 (9.4); [126.8, 149.5]
K (mmol/L)	15.3 (1.9); [13.6, 17.4]	15.0 (3.1); [10.4, 17.2]	12.8 (5.1); [6.0, 18.9]	11.7 (4.6); [6.0, 17.1]	14.7 (4.0); [8.4, 18.4]	14.4 (3.6); [10.4, 19.6]	13.1 (3.4); [7.5, 17.6]	13.6 (6.0); [5.3, 19.4]
Cl (mmol/L)	85.3 (4.5); [79.4, 89.7]	88.9 (8.2); [76.4, 99.0]	93.8 (5.2); [86.2, 100.3]	91.4 (5.9); [83.9, 99.4]	102.4 (10.2); [93.8, 118.8]	101.1 (11.7); [89.8, 120.9]	101.1 (11.9); [93.8, 124.7]	98.1 (3.9); [94.4, 102.7]
Ca (mmol/L)	0.6 (.); [0.6, 0.6] n=1	0.7 (0.5); [0.3, 1.5]	0.9 (0.7); [0.3, 1.7]	0.8 (0.6); [0.3, 1.7]	0.6 (0.2); [0.3, 0.8]	0.4 (0.2); [0.3, 0.6]	0.4 (0.1); [0.3, 0.5]	0.29 (0.05); [0.25, 0.34]
tHb (g/L)	77.6 (1.6); [75.8, 79.6]	71.7 (6.3); [64.2, 81.7]	65.6 (6.1); [58.6, 73.0]	60.4 (15.1); [46.7, 84.8]	86.6 (11.0); [74.4, 102.7]	79.4 (3.7); [74.0, 84.0]	76.7 (2.2); [73.7, 79.0]	77.0 (2.7); [73.6, 80.1]
O2Hb (%)	96.9 (1.7); [94.4, 98.3]	91.8 (7.8); [78.5, 98.2]	93.9 (6.0); [84.4, 98.2]	91.4 (6.9); [81.1, 97.8]	97.6 (0.8); [96.9, 99.1]	96.8 (1.7); [95.2, 99.2]	97.5 (0.9); [96.4, 99.1]	94.6 (3.5); [89.6, 97.0]
COHb (%)	1.1 (0.1); [1.0, 1.2]	1.2 (0.5); [0.7, 2.1]	1.0 (0.2); [0.8, 1.4]	1.2 (0.1); [1.1, 1.4]	1.4 (0.5); [1.0, 2.4]	1.2 (0.1); [1.0, 1.3]	1.4 (0.5);[1.0, 2.3]	1.6 (0.6); [1.1, 2.5]
H.Hb (%)	1.5 (1.6); [0.3, 3.9]	0.5 (0.2); [0.4, 0.7]	0.5 (0.1); [0.4, 0.7]	1.6 (1.3); [0.4, 3.1]	0.8 (0.3); [0.3, 1.3]	1.8 (1.3); [0.7, 3.3]	0.8 (0.1); [0.6, 0.9]	3.2 (2.9); [1.0, 7.3]
MetHb (%)	0.5 (0.05); [0.4, 0.5]	6.7 (7.8); [0.5, 20.4]	4.6 (6.1); [0.4, 14.4]	5.8 (7.6); [0.3, 16.7]	0.5 (0.1); [0.4, 0.6]	0.6 (0.2); [0.5, 0.9]	0.6 (0.1); [0.5, 0.7]	0.6 (0.1); [0.4, 0.7]
SO2 (%)	98.5 (1.6); [96.1, 99.7]	99.5 (0.2); [99.2, 99.6]	99.5 (0.2); [99.3, 99.6]	98.3 (1.4); [96.8, 99.6]	99.1 (0.3); [98.7, 99.7]	98.2 (1.3); [96.7, 99.3]	99.2 (0.1); [99.1, 99.4]	96.7 (2.9); [92.5, 98.9]
Haematocrit (%)	29.0 (1.4); [27.8, 31.1]	23.3 (5.4); [14.8, 29.5]	16.0 (4.4); [11.3, 20.8]	16.6 (6.0); [12.1, 23.4]	26.2 (3.0); [20.8, 29.7]	22.6 (1.3); [21.3, 24.0]	21.3 (2.0); [18.9, 23.5]	19.8 (2.3); [17.7, 23.0]
O2 consumption	24.2 (1.4); [23.2, 25.2]	34.1 (7.8); [25.1, 39.4]	23.8 (13.7); [7.3, 39.6]	46.8 (11.1); [31.0, 57.0]	15.0 (13.3); [1.4, 37.0]	34.2 (17.4); [15.8, 58.5]	32.3 (15.7); [18.5, 83.9]	54.2 (28.1); [18.5, 83.9]
O2 consumption mass	0.013 (0.002); [0.011, 0.014]	0.017 (0.005); [0.013, 0.023]	0.013 (0.006); [0.004, 0.017]	0.027 (0.010); [0.018, 0.041]	0.008 (0.008); [0.001, 0.021]	0.018 (0.009); [0.008, 0.029]	0.016 (0.008); [0.005, 0.024]	0.027 (0.011); [0.011, 0.036]
Oxygen extraction ratio	0.2 (0.1); [0.2, 0.3]	0.2 (0.04); [0.2, 0.3]	0.3 (0.3); [0.2, 0.8]	0.3 (0.2); [0.2, 0.6]	0.2 (0.1); [0.02, 0.3]	0.2 (0.1); [0.1, 0.3]	0.2 (0.1); [0.1, 0.2]	0.3 (0.1); [0.1, 0.4]
